# Supplementary material for: Oculogryphus chenghoiyanae sp. n. (Coleoptera, Lampyridae): a new ototretine firefly from Hong Kong with descriptions of its bioluminescent behavior and ultraviolet-induced fluorescence in females
Source: Zookeys. 2018 Feb 22;(739):65–78. doi: 10.3897/zookeys.739.21502 (PMC5904378; doi:10.3897/zookeys.739.21502)
Supplement: XML Treatment for Oculogryphus chenghoiyanae [file zookeys.739.21502-treatment1.xml]

<!DOCTYPE tp:taxon-treatment
  PUBLIC "-//TaxonX//DTD Taxonomic Treatment Publishing DTD v0 20100105//EN" "tax-treatment-NSO.dtd">
<tp:taxon-treatment xmlns:tp="http://www.plazi.org/taxpub"><tp:treatment-meta><kwd-group><label>Taxon classification</label><kwd><named-content xmlns:xlink="http://www.w3.org/1999/xlink" content-type="kingdom">Animalia</named-content></kwd><kwd><named-content xmlns:xlink="http://www.w3.org/1999/xlink" content-type="order">Coleoptera</named-content></kwd><kwd><named-content xmlns:xlink="http://www.w3.org/1999/xlink" content-type="family">Lampyridae</named-content></kwd></kwd-group><mixed-citation publication-type="journal"><person-group><name><surname>Yiu</surname><given-names>Vor</given-names></name><name><surname>Jeng</surname><given-names>Ming-Luen</given-names></name></person-group><article-title>
          <italic><tp:taxon-name><tp:taxon-name-part taxon-name-part-type="genus" reg="Oculogryphus">Oculogryphus</tp:taxon-name-part> <tp:taxon-name-part taxon-name-part-type="species" reg="chenghoiyanae">chenghoiyanae</tp:taxon-name-part></tp:taxon-name></italic> sp. n. (<tp:taxon-name><tp:taxon-name-part taxon-name-part-type="order">Coleoptera</tp:taxon-name-part></tp:taxon-name>, <tp:taxon-name><tp:taxon-name-part taxon-name-part-type="family">Lampyridae</tp:taxon-name-part></tp:taxon-name>): a new ototretine firefly from Hong Kong with descriptions of its bioluminescent behavior and ultraviolet-induced fluorescence in females</article-title><source>Zookeys</source><day>22</day><month>2</month><year>2018</year><volume>2018</volume><issue>739</issue><fpage>65</fpage><lpage>78</lpage><pub-id pub-id-type="doi">10.3897/zookeys.739.21502</pub-id></mixed-citation></tp:treatment-meta><tp:nomenclature><tp:taxon-name>
            <tp:taxon-name-part taxon-name-part-type="genus" reg="Oculogryphus">Oculogryphus</tp:taxon-name-part>
            <tp:taxon-name-part taxon-name-part-type="species" reg="chenghoiyanae">chenghoiyanae</tp:taxon-name-part>
            <object-id xmlns:xlink="http://www.w3.org/1999/xlink" content-type="zoobank" xlink:type="simple">http://zoobank.org/5FBE97E1-DF53-4BA7-AF5D-7A79D946D97F</object-id>
          </tp:taxon-name><tp:taxon-status xmlns:xlink="http://www.w3.org/1999/xlink" xlink:type="simple">sp. n.</tp:taxon-status><xref ref-type="fig" rid="F1">Figs 1</xref><xref ref-type="fig" rid="F2">, 2</xref><xref ref-type="fig" rid="F3">, 3–4</xref><xref ref-type="fig" rid="F4">, 5</xref><xref ref-type="fig" rid="F5">, 6</xref><xref ref-type="fig" rid="F6">, 7</xref><xref ref-type="fig" rid="F7">, 8</xref><xref ref-type="fig" rid="F8">, 9–10</xref><xref ref-type="fig" rid="F9">, 11</xref></tp:nomenclature><tp:treatment-sec sec-type="Holotype" id="SECID0ENKAC"><title>Holotype.</title><p>♂, HONG KONG: Lantau Island (大嶼山島), Tei Tong Tsai (地塘仔), 5.V.2017, V Yiu leg.</p></tp:treatment-sec><tp:treatment-sec sec-type="Paratypes" id="SECID0ESKAC"><title>Paratypes.</title><p>1♂, type locality, 8.V.2017, V Yiu leg.; 1♀, same data as holotype; 1♀, type locality, 12.V.2017, V Yiu leg.</p></tp:treatment-sec><tp:treatment-sec sec-type="Type-locality" id="SECID0EXKAC"><title>Type-locality.</title><p>Hong Kong, Lantau, Tei Tong Tsai, <named-content xmlns:xlink="http://www.w3.org/1999/xlink" content-type="dwc:verbatimCoordinates" xlink:type="simple"><named-content content-type="geo-json" specific-use="{&#34;type&#34;:&#34;Point&#34;,&#34;coordinates&#34;:[113.926040,22.257220]}" id="NCID0EALAC" xlink:type="simple">22.25722°N, 113.92604°E</named-content></named-content>, altitude 200 m to 420 m.</p></tp:treatment-sec><tp:treatment-sec sec-type="diagnosis" id="SECID0EFLAC"><title>Diagnosis.</title><p>Males of the species may be recognized by the following combination of characters: body size small (5.1–5.2 mm long); coloration dark brown to black thorough dorsally or orange brown in pronotum, opaquely brown in abdominal V1–5 and middle part of V6, yellowish brown in V7–8; head partially exposed from pronotum, nearly as wide as pronotum; compound eyes strongly emarginate posteriorly and approximate ventrally; antennae 11-articled, filiform; mandibles short and strongly curved; pronotum with narrowly explanate lateral margins and close pronotal hypomeron; abdomen with eight abdominal ventrites (including exposed sternite of aedeagal sheath); abdominal tergites not lobed; no recognizable photogenic organs externally when not glowing; male genitalia with median lobe strongly curved laterally; parameres short, with apices reaching apical half of median lobe; basal piece approximately as long as median lobe, roughly a U-shaped band.</p></tp:treatment-sec><tp:treatment-sec sec-type="description" id="SECID0EKLAC"><title>Description.</title><p>Male (Figs <xref ref-type="fig" rid="F1">1</xref>–<xref ref-type="fig" rid="F3">4</xref>). <abbrev xmlns:xlink="http://www.w3.org/1999/xlink" xlink:title="body length" id="ABBRID0EYLAC" xlink:type="simple">BL</abbrev>: 5.1–5.2 mm; <abbrev xmlns:xlink="http://www.w3.org/1999/xlink" xlink:title="body width" id="ABBRID0E3LAC" xlink:type="simple">BW</abbrev>: 2.2–2.4 mm; <abbrev xmlns:xlink="http://www.w3.org/1999/xlink" xlink:title="pronotal width" id="ABBRID0EAMAC" xlink:type="simple">PW</abbrev>/<abbrev xmlns:xlink="http://www.w3.org/1999/xlink" xlink:title="pronotal length" id="ABBRID0EEMAC" xlink:type="simple">PL</abbrev> = 1.4–1.5; <abbrev xmlns:xlink="http://www.w3.org/1999/xlink" xlink:title="elytral length" id="ABBRID0EIMAC" xlink:type="simple">EL</abbrev>/ <abbrev xmlns:xlink="http://www.w3.org/1999/xlink" xlink:title="elytral width" id="ABBRID0EMMAC" xlink:type="simple">EW</abbrev> = 3.2–3.6; <abbrev xmlns:xlink="http://www.w3.org/1999/xlink" xlink:title="elytral length" id="ABBRID0EQMAC" xlink:type="simple">EL</abbrev>/<abbrev xmlns:xlink="http://www.w3.org/1999/xlink" xlink:title="pronotal length" id="ABBRID0EUMAC" xlink:type="simple">PL</abbrev> = 3.6–3.7; <abbrev xmlns:xlink="http://www.w3.org/1999/xlink" xlink:title="body width" id="ABBRID0EYMAC" xlink:type="simple">BW</abbrev>/<abbrev xmlns:xlink="http://www.w3.org/1999/xlink" xlink:title="pronotal width" id="ABBRID0E3MAC" xlink:type="simple">PW</abbrev> = 1.4–1.5. The species is very similar to <italic><tp:taxon-name><tp:taxon-name-part taxon-name-part-type="genus" reg="Oculogryphus">O.</tp:taxon-name-part> <tp:taxon-name-part taxon-name-part-type="species" reg="fulvus">fulvus</tp:taxon-name-part></tp:taxon-name></italic> <xref ref-type="bibr" rid="B20">Jeng et al. 2007</xref> in external morphology most characteristics are not repeated here. As described for <italic><tp:taxon-name><tp:taxon-name-part taxon-name-part-type="genus" reg="Oculogryphus">O.</tp:taxon-name-part> <tp:taxon-name-part taxon-name-part-type="species" reg="fulvus">fulvus</tp:taxon-name-part></tp:taxon-name></italic> except: head capsule and antennae black; pronotum dark brown with posterior angles brown and mesoscutellum dark brown in the anterior half and brown in the posterior half; elytra and epipleura black except humeri brown; thoracic sternites dark brown in the middle; all coxae, trochanters and subapices of femora yellow-brown, other parts of legs black; abdominal V1–5 and mesal part of V6 opaquely black, lateral areas of V6 and V7–8 yellowish brown. Hind wing (Fig. <xref ref-type="fig" rid="F2">2</xref>) with vestigial MP<sub>3+4</sub>. Aedeagal sheath (Fig. <xref ref-type="fig" rid="F3">3</xref>) 0.64 mm in length and 0.36 mm broad, basal end broadly rounded, T10 significantly longer than T9; aedeagus (Fig. <xref ref-type="fig" rid="F3">4</xref>) 0.55 mm long and 0.25 mm broad; aedeagus with median lobe surpassing apex of parameres by approximately 1/2 length of median lobe, subparallel-sided dorso-ventrally, with apex dilated as a lobe in lateral aspect.</p><fig id="F1" position="float" orientation="portrait"><label>Figure 1.</label><caption><p>Habitus of holotype of <italic><tp:taxon-name><tp:taxon-name-part taxon-name-part-type="genus" reg="Oculogryphus">Oculogryphus</tp:taxon-name-part> <tp:taxon-name-part taxon-name-part-type="species" reg="chenghoiyanae">chenghoiyanae</tp:taxon-name-part></tp:taxon-name></italic> sp. n., dorsal (<bold>A</bold>) and ventral (<bold>B</bold>) aspects.</p></caption><graphic xmlns:xlink="http://www.w3.org/1999/xlink" xlink:href="zookeys-739-065-g001.jpg" position="float" orientation="portrait" xlink:type="simple" id="oo_187278.jpg"/></fig><fig id="F2" position="float" orientation="portrait"><label>Figure 2.</label><caption><p>
                <italic><tp:taxon-name><tp:taxon-name-part taxon-name-part-type="genus" reg="Oculogryphus">Oculogryphus</tp:taxon-name-part> <tp:taxon-name-part taxon-name-part-type="species" reg="chenghoiyanae">chenghoiyanae</tp:taxon-name-part></tp:taxon-name></italic> sp. n., male, hind wing.</p></caption><graphic xmlns:xlink="http://www.w3.org/1999/xlink" xlink:href="zookeys-739-065-g002.jpg" position="float" orientation="portrait" xlink:type="simple" id="oo_187279.jpg"/></fig><fig id="F3" position="float" orientation="portrait"><label>Figures 3–4.</label><caption><p>
                <italic><tp:taxon-name><tp:taxon-name-part taxon-name-part-type="genus" reg="Oculogryphus">Oculogryphus</tp:taxon-name-part> <tp:taxon-name-part taxon-name-part-type="species" reg="chenghoiyanae">chenghoiyanae</tp:taxon-name-part></tp:taxon-name></italic> sp. n., male. <bold>3</bold> aedeagal sheath, dorsal aspect <bold>4</bold> aedeagus, dorsal (<bold>A</bold>) and lateral (<bold>B</bold>) aspects.</p></caption><graphic xmlns:xlink="http://www.w3.org/1999/xlink" xlink:href="zookeys-739-065-g003.jpg" position="float" orientation="portrait" xlink:type="simple" id="oo_187280.jpg"/></fig><p>Female (Figs <xref ref-type="fig" rid="F4">5</xref>–<xref ref-type="fig" rid="F7">8</xref>). <abbrev xmlns:xlink="http://www.w3.org/1999/xlink" xlink:title="body length" id="ABBRID0EHBAE" xlink:type="simple">BL</abbrev> 7.8-8.4 mm, <abbrev xmlns:xlink="http://www.w3.org/1999/xlink" xlink:title="body width" id="ABBRID0ELBAE" xlink:type="simple">BW</abbrev> 1.4-1.6 mm. Ground coloration pale yellow, with flecked reddish brown markings on all thoracic tergites and abdominal tergites 1-4<sup>th</sup>, most profound on anterior half of mesonotum; sides of cranium, mandibles and coxae brown, compound eyes and their surrounding areas black. Highly paedomorphic and weakly sclerotized. Body elongate, more or less cylindrical, gradually broadened from prothorax toward abdominal segment 4, subparallel sided in segments 4-7, slightly tapering in segment 8, then somewhat abruptly narrowed down toward apex (Fig. <xref ref-type="fig" rid="F4">5</xref>). Head (Fig. <xref ref-type="fig" rid="F5">6</xref>) transverse, more or less depressed dorsoventrally, inverted trapezoid in shape, with antennae and mouthparts similar to those of larvae. Epicranium more pigmented laterally than dorsally, epicranial and frontal sutures obscure. Compound eyes small, slightly produced laterally, facing forward rather, with 13 ommatidia. Antennae 3-segmented, with basal two antennomeres subequal in length and 3<sup>rd</sup> shortest, with translucent sensory organs on apex of antennomere 3. Labrum transverse, weakly sclerotized; Mandibles strong, somewhat upward crossing curved, pointed apically, without inner tooth. Maxillary stipes elongate, palpus 3-segmented. Labium with mentum and submentum combined as long as stipe, elongate and subparallel sided; prementum notched apically; labial palpus 2-segmented. Prothorax semi-elliptical dorsally, broader than long by 1.4 times; meso- and meta- thoracies subtrapezoid, twice broader than long, better pigmented dorsally than other areas. Legs (Fig. <xref ref-type="fig" rid="F6">7</xref>) with coxa longest, cone-shaped and better sclerotized; femur slightly longer than trochanter, tubular in shape; tibia short, nearly 1/2 femoral length and as long as wide; tarsus 2-segmented, basal segment short, 2/3 of tibial length, apical segment as long as femur, with two simple apical claws. Abdomen 10-segmented, weakly sclerotized both dorsally and ventrally, without clear sclerites as commonly seen in ototretine larvae; a pair of light organs located on lateral sides of 7<sup>th</sup> segment, but unrecognizable if not glowing; sternite of segment 7 (S7) with a small transversely elliptical sclerite near central apex; S8 weakly roundly emarginate at apex; segment 9 <!--PageBreak-->and 10 small, visible in lateral aspect but barely seen in ventral aspect; segment 10 with ovipositor exposed, better sclerotized at sides (Fig. <xref ref-type="fig" rid="F7">8</xref>).</p><fig id="F4" position="float" orientation="portrait"><label>Figure 5.</label><caption><p>
                <italic><tp:taxon-name><tp:taxon-name-part taxon-name-part-type="genus" reg="Oculogryphus">Oculogryphus</tp:taxon-name-part> <tp:taxon-name-part taxon-name-part-type="species" reg="chenghoiyanae">chenghoiyanae</tp:taxon-name-part></tp:taxon-name></italic> sp. n., female, dorsal (<bold>A</bold>) and lateral (<bold>B</bold>) aspects.</p></caption><graphic xmlns:xlink="http://www.w3.org/1999/xlink" xlink:href="zookeys-739-065-g004.jpg" position="float" orientation="portrait" xlink:type="simple" id="oo_187281.jpg"/></fig><fig id="F5" position="float" orientation="portrait"><label>Figure 6.</label><caption><p>
                <italic><tp:taxon-name><tp:taxon-name-part taxon-name-part-type="genus" reg="Oculogryphus">Oculogryphus</tp:taxon-name-part> <tp:taxon-name-part taxon-name-part-type="species" reg="chenghoiyanae">chenghoiyanae</tp:taxon-name-part></tp:taxon-name></italic> sp. n. female, head, dorsal (<bold>A</bold>), ventral (<bold>B</bold>) and left side (<bold>C</bold>) aspects.</p></caption><graphic xmlns:xlink="http://www.w3.org/1999/xlink" xlink:href="zookeys-739-065-g005.jpg" position="float" orientation="portrait" xlink:type="simple" id="oo_187282.jpg"/></fig><fig id="F6" position="float" orientation="portrait"><label>Figure 7.</label><caption><p>
                <italic><tp:taxon-name><tp:taxon-name-part taxon-name-part-type="genus" reg="Oculogryphus">Oculogryphus</tp:taxon-name-part> <tp:taxon-name-part taxon-name-part-type="species" reg="chenghoiyanae">chenghoiyanae</tp:taxon-name-part></tp:taxon-name></italic> sp. n. female, left front leg, coxa (<bold>Cx</bold>), trochanter (<bold>Tr</bold>), femur (<bold>Fm</bold>), tibia (<bold>Tb</bold>), tarsomeres 1–2 (<bold>Ts1-2</bold>), and claws (<bold>Cw</bold>).</p></caption><graphic xmlns:xlink="http://www.w3.org/1999/xlink" xlink:href="zookeys-739-065-g006.jpg" position="float" orientation="portrait" xlink:type="simple" id="oo_187283.jpg"/></fig><fig id="F7" position="float" orientation="portrait"><label>Figure 8.</label><caption><p>
                <italic><tp:taxon-name><tp:taxon-name-part taxon-name-part-type="genus" reg="Oculogryphus">Oculogryphus</tp:taxon-name-part> <tp:taxon-name-part taxon-name-part-type="species" reg="chenghoiyanae">chenghoiyanae</tp:taxon-name-part></tp:taxon-name></italic> sp. n. female, abdominal apical segments, ventral aspect, sternites 7 &amp; 8 (<bold>S7, S8</bold>), tergites 8 &amp; 9 (<bold>T8, T9</bold>), and ovipositor (ovp).</p></caption><graphic xmlns:xlink="http://www.w3.org/1999/xlink" xlink:href="zookeys-739-065-g007.jpg" position="float" orientation="portrait" xlink:type="simple" id="oo_187284.jpg"/></fig></tp:treatment-sec><tp:treatment-sec sec-type="variation" id="SECID0EBGAE"><title>Variations.</title><p>The holotype male is vivid bicolored (Fig. <xref ref-type="fig" rid="F1">1A</xref>), while the paratype male has a more or less uniformly dark brown dorsal coloration.</p></tp:treatment-sec><tp:treatment-sec sec-type="remarks" id="SECID0ELGAE"><title>Remarks.</title><p>The new species is more similar to <italic><tp:taxon-name><tp:taxon-name-part taxon-name-part-type="genus" reg="Oculogryphus">O.</tp:taxon-name-part> <tp:taxon-name-part taxon-name-part-type="species" reg="fulvus">fulvus</tp:taxon-name-part></tp:taxon-name></italic> from Vietnam than other congeners based on male genitalia. Both species have their median lobes far surpassing apex of parameres by 1/2 length of median lobe, but only slightly surpassing apex of parameres in <italic><tp:taxon-name><tp:taxon-name-part taxon-name-part-type="genus" reg="Oculogryphus">O.</tp:taxon-name-part> <tp:taxon-name-part taxon-name-part-type="species" reg="shuensis">shuensis</tp:taxon-name-part></tp:taxon-name></italic> and <italic><tp:taxon-name><tp:taxon-name-part taxon-name-part-type="genus" reg="Oculogryphus">O.</tp:taxon-name-part> <tp:taxon-name-part taxon-name-part-type="species" reg="bicolor">bicolor</tp:taxon-name-part></tp:taxon-name></italic>. In comparison with <italic><tp:taxon-name><tp:taxon-name-part taxon-name-part-type="genus" reg="Oculogryphus">O.</tp:taxon-name-part> <tp:taxon-name-part taxon-name-part-type="species" reg="fulvus">fulvus</tp:taxon-name-part></tp:taxon-name></italic>, the new species has dark brown elytra whereas the former is brown throughout; its MP<sub>3+4</sub> of hind wings is vestigial but well-defined in <italic><tp:taxon-name><tp:taxon-name-part taxon-name-part-type="genus" reg="Oculogryphus">O.</tp:taxon-name-part> <tp:taxon-name-part taxon-name-part-type="species" reg="fulvus">fulvus</tp:taxon-name-part></tp:taxon-name></italic>; basal end of the aedeagal sheath is broadly rounded instead of tapering towards base in <italic><tp:taxon-name><tp:taxon-name-part taxon-name-part-type="genus" reg="Oculogryphus">O.</tp:taxon-name-part> <tp:taxon-name-part taxon-name-part-type="species" reg="fulvus">fulvus</tp:taxon-name-part></tp:taxon-name></italic>; the median lobe of <italic><tp:taxon-name><tp:taxon-name-part taxon-name-part-type="genus" reg="Oculogryphus">O.</tp:taxon-name-part> <tp:taxon-name-part taxon-name-part-type="species" reg="chenghoiyanae">chenghoiyanae</tp:taxon-name-part></tp:taxon-name></italic> is more slender than in <italic><tp:taxon-name><tp:taxon-name-part taxon-name-part-type="genus" reg="Oculogryphus">O.</tp:taxon-name-part> <tp:taxon-name-part taxon-name-part-type="species" reg="fulvus">fulvus</tp:taxon-name-part></tp:taxon-name></italic> in lateral aspect. This new species is also the smallest – males are only 5.1–5.2 mm long on relation to 6.7–7.1 mm for <italic><tp:taxon-name><tp:taxon-name-part taxon-name-part-type="genus" reg="Oculogryphus">O.</tp:taxon-name-part> <tp:taxon-name-part taxon-name-part-type="species" reg="shuensis">shuensis</tp:taxon-name-part></tp:taxon-name></italic>, 6.2–7.1 mm for <italic><tp:taxon-name><tp:taxon-name-part taxon-name-part-type="genus" reg="Oculogryphus">O.</tp:taxon-name-part> <tp:taxon-name-part taxon-name-part-type="species" reg="bicolor">bicolor</tp:taxon-name-part></tp:taxon-name></italic> and 6.0 mm for <italic><tp:taxon-name><tp:taxon-name-part taxon-name-part-type="genus" reg="Oculogryphus">O.</tp:taxon-name-part> <tp:taxon-name-part taxon-name-part-type="species" reg="fulvus">fulvus</tp:taxon-name-part></tp:taxon-name></italic>. In summary, <italic><tp:taxon-name><tp:taxon-name-part taxon-name-part-type="genus" reg="Oculogryphus">O.</tp:taxon-name-part> <tp:taxon-name-part taxon-name-part-type="species" reg="chenghoiyanae">chenghoiyanae</tp:taxon-name-part></tp:taxon-name></italic> differs from all other species by its small size, dark coloration, reduced MP<sub>3+4</sub> in hind wings, multiple male aedeagal features, and separated biogeographic distribution, thus there is strong evidence that this represents a new species.</p><p>Females of <italic><tp:taxon-name><tp:taxon-name-part taxon-name-part-type="genus" reg="Oculogryphus">O.</tp:taxon-name-part> <tp:taxon-name-part taxon-name-part-type="species" reg="chenghoiyanae">chenghoiyanae</tp:taxon-name-part></tp:taxon-name></italic> are, to date, the only representative in the genus. Their external morphology highly resembles <italic><tp:taxon-name><tp:taxon-name-part taxon-name-part-type="genus" reg="Stenocladius">Stenocladius</tp:taxon-name-part></tp:taxon-name></italic> females (c.f. <xref ref-type="bibr" rid="B38">Ohba et al 1997</xref>). Some minor differences like the orientation of eyes and number of ommatidia are observed. Owing to the conservative nature of paedomorphic characters and limited taxon sampling, it is currently hard to make a differential diagnosis between the two genera.</p></tp:treatment-sec><tp:treatment-sec sec-type="etymology" id="SECID0ERLAE"><title>Etymology.</title><p>The species is named after Momo Hoi-yan Cheng, in honor of her contribution on saving a life as well as infusing positive energy and love to our Society. She bravely and selflessly donated two-thirds of her liver to a dying women she had never met before in April, 2017, Hong Kong.</p></tp:treatment-sec><tp:treatment-sec sec-type="phenology" id="SECID0EWLAE"><title>Phenology.</title><p>Adults appear in May.</p></tp:treatment-sec><tp:treatment-sec sec-type="ecology" id="SECID0E2LAE"><title>Ecology.</title><p>This species known only from the type locality. The higher portion of its habitat is dense natural woodland and the lower portion is sparse, disturbed shrubland. The females were first recorded in 2014 May in the type locality. They were repeatedly seen in May of 2015 and 2016. They initially were mistaken for larvae until YV found a mating pair of the new species in 2017. Light emitting females could be found on exposed rocks, concrete surfaces, soil surfaces, dead leaves and on fallen branches. When disturbed by a beam of white light, the females slowly moved into soft soil or under litter.</p></tp:treatment-sec><tp:treatment-sec sec-type="Bioluminescent behavior" id="SECID0EAMAE"><title>Bioluminescent behavior.</title><p>A pair of oval light emitting organ is located at the lateral sides of the 7<sup>th</sup> abdominal segment of the female adult. Females displayed light from 19:40 hours (approximately 45 minutes after sunset) to 20:40 hours in the field. Most were generally stationary, lying flat (not raising abdomen as in <italic><tp:taxon-name><tp:taxon-name-part taxon-name-part-type="genus" reg="Rhagophthalmus">Rhagophthalmus</tp:taxon-name-part></tp:taxon-name></italic>) when glowing (Fig. <xref ref-type="fig" rid="F8">10</xref>). A mating pair of <italic><tp:taxon-name><tp:taxon-name-part taxon-name-part-type="genus" reg="Oculogryphus">O.</tp:taxon-name-part> <tp:taxon-name-part taxon-name-part-type="species" reg="chenghoiyanae">chenghoiyanae</tp:taxon-name-part></tp:taxon-name></italic> was found in the field at 20:10 hours, May 5<sup>th</sup>, 2017. Glowing light from the female was visible from several meters but no light was observed from the male. Another male was found flying to a green betalight three days later, ca. 300 m away from the place where the mating pair was found. In captive condition, the males occasionally produced dim light from a pair of light spots on abdominal ventrite 6 spontaneously or did so when disturbed (Fig. <xref ref-type="fig" rid="F8">9</xref>). The light was barely visible by naked eyes only in a dark room or through long exposure photography. Light organs were otherwise not visible.</p><fig id="F8" position="float" orientation="portrait"><label>Figures 9–10.</label><caption><p>
                <italic><tp:taxon-name><tp:taxon-name-part taxon-name-part-type="genus" reg="Oculogryphus">Oculogryphus</tp:taxon-name-part> <tp:taxon-name-part taxon-name-part-type="species" reg="chenghoiyanae">chenghoiyanae</tp:taxon-name-part></tp:taxon-name></italic> sp. n., bioluminescence <bold>9</bold> male, emitting dim light from two side-spots at abdominal ventrite 6 <bold>10</bold> female, glowing brightly from a pair of light organs on sides of abdominal segment 7.</p></caption><graphic xmlns:xlink="http://www.w3.org/1999/xlink" xlink:href="zookeys-739-065-g008.jpg" position="float" orientation="portrait" xlink:type="simple" id="oo_187285.jpg"/></fig></tp:treatment-sec><tp:treatment-sec sec-type="UV-fluorescence" id="SECID0EAOAE"><title>UV-fluorescence.</title><p>YV used a UVA LED torch (365–375 nm, min mW 15) to illuminate the female. The female was observed fluorescing brightly with blue-green light throughout the body (Fig. <xref ref-type="fig" rid="F9">11</xref>). Dead females in ethanol also showed a lesser amount of fluorescence when exposed to UV light (both 365–375 nm, min mW 15 and 395 nm, mW 5). Male specimens also produced a blue-green fluorescence, but only from their enlarged compound eyes.</p><fig id="F9" position="float" orientation="portrait"><label>Figure 11.</label><caption><p>
                <italic><tp:taxon-name><tp:taxon-name-part taxon-name-part-type="genus" reg="Oculogryphus">Oculogryphus</tp:taxon-name-part> <tp:taxon-name-part taxon-name-part-type="species" reg="chenghoiyanae">chenghoiyanae</tp:taxon-name-part></tp:taxon-name></italic> sp. n., a female fluorescing in bluish green from body under ultraviolet illumination (UVA, 365–375 nm).</p></caption><graphic xmlns:xlink="http://www.w3.org/1999/xlink" xlink:href="zookeys-739-065-g009.jpg" position="float" orientation="portrait" xlink:type="simple" id="oo_187286.jpg"/></fig></tp:treatment-sec><ref-list><ref id="B20"><mixed-citation xmlns:xlink="http://www.w3.org/1999/xlink" xlink:type="simple">
          <person-group><name name-style="western"><surname>Jeng</surname><given-names>ML</given-names></name><name name-style="western"><surname>Engel</surname><given-names>MS</given-names></name><name name-style="western"><surname>Yang</surname><given-names>PS</given-names></name></person-group> (<year>2007</year>) <article-title><italic><tp:taxon-name><tp:taxon-name-part taxon-name-part-type="genus">Oculogryphus</tp:taxon-name-part></tp:taxon-name></italic>, a remarkable new genus of fireflies from Asia (<tp:taxon-name><tp:taxon-name-part taxon-name-part-type="order">Coleoptera</tp:taxon-name-part></tp:taxon-name>: <tp:taxon-name><tp:taxon-name-part taxon-name-part-type="family">Lampyridae</tp:taxon-name-part></tp:taxon-name>).</article-title> <source>American Museum Novitates</source> <volume>3600</volume>: <fpage>1</fpage>–<lpage>19</lpage>. <ext-link xlink:type="simple" ext-link-type="doi" xlink:href="10.1206/0003-0082(2007)3600">https://doi.org/10.1206/0003-0082(2007)3600</ext-link></mixed-citation></ref><ref id="B38"><mixed-citation xmlns:xlink="http://www.w3.org/1999/xlink" xlink:type="simple">
          <person-group><name name-style="western"><surname>Ohba</surname><given-names>N</given-names></name><name name-style="western"><surname>Goto</surname><given-names>Y</given-names></name><name name-style="western"><surname>Kawashima</surname><given-names>I</given-names></name></person-group> (<year>1997</year>) Behavior and adult female morphology of firefly, genus <italic><tp:taxon-name><tp:taxon-name-part taxon-name-part-type="genus">Stenocladius</tp:taxon-name-part></tp:taxon-name></italic> (<tp:taxon-name><tp:taxon-name-part taxon-name-part-type="order">Coleoptera</tp:taxon-name-part></tp:taxon-name>: <tp:taxon-name><tp:taxon-name-part taxon-name-part-type="family">Lampyridae</tp:taxon-name-part></tp:taxon-name>) Scientific Reports of Yokosuka City Museum 45: 23–37. [In Japanese]</mixed-citation></ref></ref-list></tp:taxon-treatment>
